# Supplementary material for: United Kingdom aid cuts: implications for financing health systems
Source: Front Public Health. 2023 May 10;11:1096224. doi: 10.3389/fpubh.2023.1096224 (PMC10205994; doi:10.3389/fpubh.2023.1096224)
Supplement: Supplementary file 1 [file Table_1.XLSX]

## Sheet: Variables
Variables list	Notes
Budget cut/budget safe	1 = safe, 0 = cut
Income level
Region
UK share of total ODA
UK share of health ODA
ODA/GGE
UK ODA/GGE
Health ODA/GGHE-D
UK Health ODA/GGHE-D
Countries without full data that should get dropped from some, but not all, analyses. Data for all is available for table 1 but not the others. When you report graphics, please note which countries not included. Common theme: these are all conflict-affected/fragile states.
West Bank & Gaza Strip
Yemen
Korea, Dem. Rep.
Kosovo
Libya
Somalia
Syria
Dominica
Kosovo

## Sheet: Master simplified
Countries	Country code	GDP per capita	Budget safe	Income level	Region	UK share of ODA	UK share of health ODA	ODA/GGE	UK ODA/GGE	Health ODA/GGHE-D	UK health ODA/GGHE-D
Afghanistan	AFG	530.5	1	Low income	South Asia	0.09	0.02	0.78575	0.0721999	3.26	0.07
Angola	AGO	3437.3	0	Lower middle income	Sub-Saharan Africa	0.01	0	0.00996231	6.3753e-05	0.06	0
Albania	ALB	5223.8	0	Upper middle income	Europe & Central Asia	0.01	0	0.0729411	0.000822416	0.02	0
Argentina	ARG	11719.1	0	Upper middle income	Latin America & Caribbean	0.02	0	0.00142423	2.77683e-05	0	0
Armenia	ARM	4212.1	0	Upper middle income	Europe & Central Asia	0.01	0	0.207315	0.00115966	0.05	0
Antigua and Barbuda	ATG	16728.7	0	High income	Latin America & Caribbean	0.01	0	0.0693201	0.000789864	0	0
Azerbaijan	AZE	4717.7	0	Upper middle income	Europe & Central Asia	0.01	0	0.0161603	0.000238601	0.02	0
Burundi	BDI	310.3	1	Low income	Sub-Saharan Africa	0.01	0.01	0.737076	0.0077649	2.71	0.02
Benin	BEN	1241.8	0	Lower middle income	Sub-Saharan Africa	0	0	0.272083	9.3818e-05	1.59	0
Burkina Faso	BFA	715.1	0	Low income	Sub-Saharan Africa	0	0.01	0.309104	0.000469608	0.72	0.01
Bangladesh	BGD	1788.8	1	Lower middle income	South Asia	0.06	0.09	0.137086	0.00848855	0.38	0.04
Bosnia-Herzegovina	BIH	6065.7	0	Upper middle income	Europe & Central Asia	0.01	0	0.0840757	0.00103153	0.01	0
Belarus	BLR	6311.7	0	Upper middle income	Europe & Central Asia	0.01	0	0.00978732	0.000116219	0	0
Belize	BLZ	5025.2	0	Upper middle income	Latin America & Caribbean	0.04	0	0.0809899	0.00347835	0.03	0
Bolivia	BOL	3548.6	0	Lower middle income	Latin America & Caribbean	0	0	0.05247	0.000131588	0.05	0
Brazil	BRA	8916.9	1	Upper middle income	Latin America & Caribbean	0.07	0.31	0.000842779	6.07512e-05	0	0
Bhutan	BTN	3360.3	0	Lower middle income	South Asia	0	0	0.22713	0.00058257	0.27	0
Botswana	BWA	8258.2	0	Upper middle income	Sub-Saharan Africa	0.03	0	0.0137932	0.000404332	0.06	0
Central African Rep.	CAF	488.2	0	Low income	Sub-Saharan Africa	0.04	0	1.88838	0.0834809	4.66	0
China	CHN	9363.7	1	Upper middle income	East Asia & Pacific	0.06	0.02	0.00031024	1.96883e-05	0	0
Cote d'Ivoire	CIV	1715.5	0	Lower middle income	Sub-Saharan Africa	0	0	0.12091	0.000140612	0.4	0
Cameroon	CMR	1533.7	0	Lower middle income	Sub-Saharan Africa	0.01	0.01	0.188769	0.00189682	2.18	0.02
Congo, Dem. Rep.	COD	560.8	1	Low income	Sub-Saharan Africa	0.08	0.09	0.531677	0.0421386	3.67	0.34
Congo	COG	2222	0	Lower middle income	Sub-Saharan Africa	0.03	0	0.0779312	0.00256129	0.21	0
Colombia	COL	6716.9	1	Upper middle income	Latin America & Caribbean	0.06	0.07	0.0113572	0.000701538	0	0
Comoros	COM	1421.4	0	Lower middle income	Sub-Saharan Africa	0	0	0.479078	0.000777878	1.64	0
Cape Verde	CPV	3635.4	0	Lower middle income	Sub-Saharan Africa	0	0	0.265183	0.000476552	0.18	0
Costa Rica	CRI	12027.4	0	Upper middle income	Latin America & Caribbean	0.02	0	0.00679004	0.000126251	0	0
Cuba	CUB	8821.8	0	Upper middle income	Latin America & Caribbean	0.01	0	0.00792203	4.08541e-05	0	0
Djibouti	DJI	3048.6	0	Lower middle income	Middle East & North Africa	0	0	0.378735	0.000951811	0.36	0
Dominica	DMA	#N/A	0	Upper middle income	Latin America & Caribbean	0.02	0	0.160775	0.00297691	0	0
Dominican Republic	DOM	8050.7	0	Upper middle income	Latin America & Caribbean	0	0	0.013691	5.4346e-05	0.01	0
Algeria	DZA	4114.7	0	Lower middle income	Middle East & North Africa	0.04	0	0.00369433	0.000157211	0	0
Ecuador	ECU	6344.9	0	Upper middle income	Latin America & Caribbean	0	0	0.0139297	3.37017e-05	0	0
Egypt	EGY	2537.5	0	Lower middle income	Middle East & North Africa	0.01	0	0.0394685	0.000388852	0.02	0
Eritrea	ERI	581.2	0	Low income	Sub-Saharan Africa	0.02	0.13	0.640182	0.0103225	2.62	0.33
Ethiopia	ETH	735.1	1	Low income	Sub-Saharan Africa	0.08	0.11	0.356488	0.0281953	1.12	0.13
Fiji	FJI	6266.8	0	Upper middle income	East Asia & Pacific	0.04	0	0.0709347	0.00256155	0.09	0
Micronesia	FSM	3302.6	0	Lower middle income	East Asia & Pacific	0	0	0.417185	0.000785973	1.43	0
Gabon	GAB	7955	0	Upper middle income	Sub-Saharan Africa	0	0	0.0540697	9.00703e-06	0.03	0
Georgia	GEO	4396.7	0	Upper middle income	Europe & Central Asia	0.01	0	0.165156	0.00131758	0.12	0
Ghana	GHA	2201.6	1	Lower middle income	Sub-Saharan Africa	0.06	0.01	0.0728718	0.00420031	0.26	0
Guinea	GIN	974.6	0	Low income	Sub-Saharan Africa	0	0	0.301631	0.00041668	1.74	0
Gambia	GMB	716.1	0	Low income	Sub-Saharan Africa	0.1	0.55	0.621867	0.0594808	2.24	1.24
Guinea-Bissau	GNB	761.8	0	Low income	Sub-Saharan Africa	0	0	0.385188	0.000267806	3.09	0
Grenada	GRD	10630.5	0	Upper middle income	Latin America & Caribbean	0	0	0.134087	0.000640502	0.12	0
Guatemala	GTM	4549	0	Upper middle income	Latin America & Caribbean	0	0	0.0459041	0.000166528	0.03	0
Guyana	GUY	4979	0	Upper middle income	Latin America & Caribbean	0.02	0	0.0933831	0.00188345	0.05	0
Honduras	HND	2500.1	0	Lower middle income	Latin America & Caribbean	0	0	0.0863685	6.81995e-05	0.04	0
Haiti	HTI	834.9	0	Low income	Latin America & Caribbean	0	0	0.387	0.000308038	1.92	0
Indonesia	IDN	3890.5	1	Upper middle income	East Asia & Pacific	0.03	0.01	0.00877411	0.000244411	0.01	0
India	IND	2055	1	Lower middle income	South Asia	0.03	0.03	0.00744303	0.000191899	0.02	0
Iran	IRN	5591.1	0	Upper middle income	Middle East & North Africa	0.01	0	0.00244892	2.33267e-05	0	0
Iraq	IRQ	5830.5	0	Upper middle income	Middle East & North Africa	0.05	0	0.0295995	0.00139542	0.01	0
Jamaica	JAM	5295.5	0	Upper middle income	Latin America & Caribbean	0.09	0.08	0.031034	0.00265182	0.03	0
Jordan	JOR	4237.8	0	Upper middle income	Middle East & North Africa	0.06	0	0.220082	0.0125654	0.06	0
Kazakhstan	KAZ	9440.2	0	Upper middle income	Europe & Central Asia	0.03	0	0.00309793	0.000103509	0	0
Kenya	KEN	1710.5	1	Lower middle income	Sub-Saharan Africa	0.05	0.05	0.152029	0.00734609	0.36	0.02
Kyrgyz Republic	KGZ	1312	0	Lower middle income	Europe & Central Asia	0.01	0	0.180804	0.00237064	0.16	0
Cambodia	KHM	1502.6	0	Lower middle income	East Asia & Pacific	0	0	0.175674	0.000638897	0.38	0
Kiribati	KIR	1625.3	0	Lower middle income	East Asia & Pacific	0	0	0.229753	0.000156689	0.28	0
Laos	LAO	2542.5	0	Lower middle income	East Asia & Pacific	0	0	0.193013	0.000393163	0.48	0
Lebanon	LBN	8218.2	0	Upper middle income	Middle East & North Africa	0.14	0	0.078756	0.0107892	0.02	0
Liberia	LBR	674	1	Low income	Sub-Saharan Africa	0.02	0	0.532116	0.0107553	1.54	0
Libya	LBY	#N/A	0	Upper middle income	Middle East & North Africa	0.07	0.14	#N/A	#N/A	#N/A	#N/A
St. Lucia	LCA	10566.1	0	Upper middle income	Latin America & Caribbean	0.02	0	0.0673187	0.00134934	0.03	0
Sri Lanka	LKA	4189.7	0	Lower middle income	South Asia	0.01	0	0.0450536	0.000663947	0.02	0
Lesotho	LSO	1344.2	0	Lower middle income	Sub-Saharan Africa	0	0	0.12973	0.000245291	0.53	0
Morocco	MAR	3289.9	0	Lower middle income	Middle East & North Africa	0.01	0	0.046016	0.000341661	0.03	0
Moldova	MDA	3229.1	0	Lower middle income	Europe & Central Asia	0	0	0.144053	0.000464771	0.06	0
Madagascar	MDG	460.4	0	Low income	Sub-Saharan Africa	0.01	0	0.376382	0.00194702	0.49	0
Maldives	MDV	10344.1	0	Upper middle income	South Asia	0.01	0	0.0714955	0.000505584	0.02	0
Mexico	MEX	9673.4	1	Upper middle income	Latin America & Caribbean	0.04	0.14	0.00228721	9.86242e-05	0	0
Marshall Islands	MHL	3663.6	0	Upper middle income	East Asia & Pacific	0	0	0.299672	0.00045849	0.3	0
North Macedonia	MKD	6062.6	0	Upper middle income	Europe & Central Asia	0.02	0	0.0567664	0.00137448	0	0
Mali	MLI	899.7	0	Low income	Sub-Saharan Africa	0	0	0.51252	0.00179876	1.27	0
Burma	MMR	1235.7	1	Lower middle income	East Asia & Pacific	0.07	0.12	0.15292	0.0105305	0.46	0.06
Montenegro	MNE	8684.3	0	Upper middle income	Europe & Central Asia	0.03	0	0.063857	0.00195715	0	0
Mongolia	MNG	4094.5	0	Lower middle income	East Asia & Pacific	0.01	0	0.102224	0.000634733	0.21	0
Mozambique	MOZ	492.6	1	Low income	Sub-Saharan Africa	0.07	0.06	0.418742	0.0276105	2.06	0.12
Mauritania	MRT	1189.6	0	Lower middle income	Sub-Saharan Africa	0	0	0.348713	2.2393e-05	0.23	0
Mauritius	MUS	11213.9	0	High income	Sub-Saharan Africa	0.03	0	0.0234202	0.000715777	0	0
Malawi	MWI	380.3	1	Low income	Sub-Saharan Africa	0.09	0.07	0.606592	0.0519135	2.27	0.17
Malaysia	MYS	11373.3	0	Upper middle income	East Asia & Pacific	0.13	0.14	0.00133925	0.000178519	0	0
Namibia	NAM	5930.1	0	Upper middle income	Sub-Saharan Africa	0.01	0	0.0367336	0.000281786	0.08	0
Niger	NER	414	0	Low income	Sub-Saharan Africa	0	0	0.509455	0.000433897	0.82	0
Nigeria	NGA	2153.1	1	Lower middle income	Sub-Saharan Africa	0.09	0.05	0.0603493	0.00571089	0.37	0.02
Nicaragua	NIC	2028.9	0	Lower middle income	Latin America & Caribbean	0	0	0.124893	0.000114693	0.1	0
Nepal	NPL	990.4	1	Lower middle income	South Asia	0.07	0.15	0.167484	0.0125549	0.41	0.06
Pakistan	PAK	1339	1	Lower middle income	South Asia	0.12	0.11	0.0510004	0.00609563	0.12	0.01
Panama	PAN	15575.1	0	High income	Latin America & Caribbean	0.02	0.02	0.00631562	0.0001542	0	0
Peru	PER	7046.2	0	Upper middle income	Latin America & Caribbean	0.02	0.04	0.0118304	0.000265464	0	0
Philippines	PHL	3102.7	0	Lower middle income	East Asia & Pacific	0.01	0.01	0.0204162	0.000237748	0.02	0
Papua New Guinea	PNG	2694	0	Lower middle income	East Asia & Pacific	0	0	0.131744	0.000342121	0.36	0
Korea, Dem. Rep.	PRK	#N/A	0	Low income	East Asia & Pacific	0	0	#N/A	#N/A	#N/A	#N/A
Paraguay	PRY	6016.9	0	Upper middle income	Latin America & Caribbean	0.01	0	0.0242531	0.000123229	0.01	0
West Bank & Gaza Strip	PSE	#N/A	0	Lower middle income	Middle East & North Africa	0.04	0	#N/A	#N/A	#N/A	#N/A
Rwanda	RWA	773	1	Low income	Sub-Saharan Africa	0.07	0	0.449973	0.0301236	1.03	0
Sudan	SDN	1333.3	1	Low income	Sub-Saharan Africa	0.08	0.04	0.176117	0.0134627	0.26	0.01
Senegal	SEN	1480.7	0	Lower middle income	Sub-Saharan Africa	0	0	0.284048	0.000558244	0.74	0
Solomon Islands	SLB	2122.4	0	Lower middle income	East Asia & Pacific	0	0	0.341575	0.00152333	0.4	0
Sierra Leone	SLE	534	1	Low income	Sub-Saharan Africa	0.17	0.22	0.650047	0.107366	2.22	0.48
El Salvador	SLV	4058.3	0	Lower middle income	Latin America & Caribbean	0	0	0.0571946	0.000177029	0.01	0
Somalia	SOM	#N/A	1	Low income	Sub-Saharan Africa	0.13	0.2	#N/A	#N/A	#N/A	#N/A
Serbia	SRB	7226.7	0	Upper middle income	Europe & Central Asia	0	0	0.0479837	0.000214422	0.01	0
South Sudan	SSD	418.5	1	Low income	Sub-Saharan Africa	0.16	0.32	1.09421	0.172454	9.79	3.15
Sao Tome & Principe	STP	2001.1	0	Lower middle income	Sub-Saharan Africa	0	0	0.523112	0.000725114	0.58	0
Suriname	SUR	5949.3	0	Upper middle income	Latin America & Caribbean	0	0	0.0307407	7.51585e-05	0.01	0
Eswatini	SWZ	4145.7	0	Lower middle income	Sub-Saharan Africa	0	0	0.0506209	0.000236319	0.54	0
Syria	SYR	#N/A	1	Low income	Middle East & North Africa	0.03	0.13	#N/A	#N/A	#N/A	#N/A
Chad	TCD	713.3	0	Low income	Sub-Saharan Africa	0	0	0.441787	0.00158648	1.4	0
Togo	TGO	678.6	0	Low income	Sub-Saharan Africa	0	0	0.299343	4.26103e-06	0.8	0
Thailand	THA	7274.3	0	Upper middle income	East Asia & Pacific	0.04	0.18	0.004322	0.00018214	0	0
Tajikistan	TJK	826.6	0	Low income	Europe & Central Asia	0.01	0	0.162432	0.00137164	0.31	0
Turkmenistan	TKM	6966.6	0	Upper middle income	Europe & Central Asia	0.03	0	0.00497102	0.000138387	0.01	0
Timor-Leste	TLS	2165.7	0	Lower middle income	East Asia & Pacific	0	0	0.167991	0.000265519	0.35	0
Tonga	TON	4648.9	0	Upper middle income	East Asia & Pacific	0	0	0.55236	0.000482742	0.29	0
Tunisia	TUN	3449.6	0	Lower middle income	Middle East & North Africa	0.01	0	0.124857	0.00172316	0.01	0
Turkey	TUR	9453.3	1	Upper middle income	Europe & Central Asia	0.03	0.09	0.00953988	0.000262639	0	0
Tuvalu	TUV	3635.8	0	Upper middle income	East Asia & Pacific	0	0	0.795665	0.00131622	0.1	0
Tanzania	TZA	1014.8	1	Lower middle income	Sub-Saharan Africa	0.08	0.03	0.228079	0.0175012	0.84	0.03
Uganda	UGA	661	1	Low income	Sub-Saharan Africa	0.09	0.08	0.352083	0.0323598	2.11	0.16
Ukraine	UKR	2956.9	0	Lower middle income	Europe & Central Asia	0.03	0	0.0239971	0.000672248	0.02	0
Uzbekistan	UZB	1554.7	0	Lower middle income	Europe & Central Asia	0.01	0	0.0913765	0.000494258	0.09	0
St. Vincent & Grenadines	VCT	7363	0	Upper middle income	Latin America & Caribbean	0	0	0.385965	0.000509396	0.05	0
Venezuela	VEN	7212.2	1	Upper middle income	Latin America & Caribbean	0.04	0	0.00274099	0.000117802	0	0
Vietnam	VNM	2563.2	0	Lower middle income	East Asia & Pacific	0.01	0.01	0.0329453	0.000208611	0.02	0
Vanuatu	VUT	3123.9	0	Lower middle income	East Asia & Pacific	0.01	0	0.468707	0.0064271	0.44	0
Samoa	WSM	4361.1	0	Upper middle income	East Asia & Pacific	0.02	0	0.451281	0.00799661	0.36	0
Kosovo	XKX	#N/A	0	Upper middle income	Europe & Central Asia	0.02	0	#N/A	#N/A	#N/A	#N/A
Yemen	YEM	#N/A	1	Low income	Middle East & North Africa	0.09	0	#N/A	#N/A	#N/A	#N/A
South Africa	ZAF	6372.6	1	Upper middle income	Sub-Saharan Africa	0.04	0.02	0.00858455	0.000347149	0.03	0
Zambia	ZMB	1539.9	1	Lower middle income	Sub-Saharan Africa	0.07	0.07	0.128278	0.00843134	0.8	0.06
Zimbabwe	ZWE	2963.9	1	Lower middle income	Sub-Saharan Africa	0.15	0.13	0.1112	0.0163955	0.61	0.08
